# Supplementary material for: Isoginkgetin increases the expression of metal responsive transcripts but inhibits their translation
Source: PLoS One. 2026 Jun 25;21(6):e0352014. doi: 10.1371/journal.pone.0352014 (PMC13298952; doi:10.1371/journal.pone.0352014)
Supplement: S1 File — (XLSX) [file pone.0352014.s004.xlsx]

## Sheet: S1 File
Data corresponding to Fig 1A and B
(A) NFhTERT, U2-OS, and HeLa cells were either treated with ZnSO4 or left untreated. RNA was collected 8 hours later for RT-qPCR analysis. Each value represents the fold change in the indicated mRNA relative to untreated controls.
NFhTERT Cells
expt #	MT2A	MT1F	MT1X	ZNT1
1	1.84136		31.649	9.06849
2	8.11722	48.0714	51.9676	9.13959
3	4.39658	207.186	77.8883	11.3
4	9.27	221.96	79.57	5.33
5	11.7407	244.952	64.0633	5.04412
6	3.49833	350.515	21.3574	2.9622
U-2 OS cells
expt #	MT2A	MT1F	MT1X	ZNT1
1	8.09358		45.1576	3.26993
2	52.4697	316.56	53.0091	2.62048
3	6.70602	612.595	67.7488	5.73101
4	4.86574	52.9292	20.7637	1.79128
HeLa cells
expt #	MT2A	MT1F	MT1X	ZNT1
1	26.2716	9.19663	38.1653	3.37957
2	6.66828	8.35232	8.78455	1.45548
3	7.75092	14.0353	23.8725	1.99267
4	3.60146	51.8758	6.5609	1.16208
(B) NFhTERT, U2-OS, and HeLa cells were with either IGG or DMSO. RNA was collected 8 hours later for RT-qPCR analysis. Each value represents the fold change in the indicated mRNA relative to the solvent controls.
NFhTERT Cells
expt #	DMSO	MT2A	MT1F	MT1X	ZNT1
1	1	1.08211		1.68212	1.3583
2	1	0.828638	8.95353	1.90672	1.68488
3	1	0.916465	3.91448	1.26097	0.913136
4	1	0.507057	5.42819	1.00588	1.29204
5	1	3.76	5.3719	1.73971	1.87275
U-2 OS cells
expt #	DMSO	MT2A	MT1F	MT1X	ZNT1
1	1	1.43495		4.05482	1.44245
2	1	1.45359	6.79	4.00974	1.18897
3	1	1.86924	7.22227	3.16554	2.18725
4	1	1.62874	12.8505	3.28772	1.55519
HeLa cells
expt #	DMSO	MT2A	MT1F	MT1X	ZNT1
1	1	3.89301	5.08691	6.56044	1.90807
2	1	3.31528	7.03659	5.02389	1.91806
3	1	3.1884	6.03336	5.24292	1.70405
4	1	1.01819	2.31123	1.18974	1.47792
