# Supplementary material for: Isoginkgetin increases the expression of metal responsive transcripts but inhibits their translation
Source: PLoS One. 2026 Jun 25;21(6):e0352014. doi: 10.1371/journal.pone.0352014 (PMC13298952; doi:10.1371/journal.pone.0352014)
Supplement: S2 File — (XLSX) [file pone.0352014.s005.xlsx]

## Sheet: S2 File
Data corresponding to Figs 2A and B.
(A) HCT116 and an isogenic ATF4-deficient subline were treated with ZnSO4 for 8 hours and RNA was collected for RT-qPCR analysis. Each value represents the fold change relative to the corresponding untreated control in each of 6 independent experiments.
HCT116 cells				HCT116 ATF4def cells
MT2A				MT2A
expt	NT	ZnSO4			ND	ZnSO4
1	1	3.34802			1	3.26547
2	1	15.0723			1	8.46209
3	1	9.72486			1	11.3797
4	1	10.1012			1	14.453
5	1	9.78844			1	13.7029
6	1	9.21684			1	14.3411
HCT116 cells				HCT116 ATF4def cells
MT1F				MT1F
expt	NT	ZnSO4			ND	ZnSO4
1	1	9.12195			1	16.6602
2	1	60.4709			1	21.3647
3	1	20.4975			1	22.3876
4	1	34.5279			1	65.4336
5	1	26.8123			1	25.9821
6	1	15.458			1	29.2037
HCT116 cells				HCT116 ATF4def cells
MT1X				MT1X
expt	NT	ZnSO4			ND	ZnSO4
1	1	7.58856			1	13.7332
2	1	70.2877			1	60.9805
3	1	86.3256			1	68.0619
4	1	61.8829			1	62.8734
5	1	24.029			1	30.1907
6	1	20.7562			1	43.6546
HCT116 cells				HCT116 ATF4def cells
ZNT1				ZNT1
expt	NT	ZnSO4			ND	ZnSO4
1	1	4.01605			1	4.71442
2	1	14.7371			1	9.07067
3	1	10.0037			1	17.6872
4	1	11.018			1	9.73557
5	1	2.96058			1	2.61412
6	1	6.91233			1	5.02756
(B) HCT116 and an isogenic ATF4-deficient subline were treated with IGG for 8 hours and RNA was collected for RT-qPCR analysis. Each value represents the fold change in mRNA compared to DMSO in each of 5 independent experiments.
HCT116 cells				HCT116 ATF4def cells
MT2A				MT2A
expt	ND	IGG			ND	IGG
1	1	3.90297			1	2.32895
2	1	2.20342			1	2.42683
3	1	2.35257			1	2.07783
4	1	1.34622			1	1.09206
5	1	1.54799			1	1.57521
HCT116 cells				HCT116 ATF4def cells
MT1F				MT1F
expt	ND	IGG			ND	IGG
1	1	3.13883			1	3.57751
2	1	3.49515			1	4.87507
3	1	4.17676			1	4.52323
4	1	1.57242			1	1.89416
5	1	4.1686			1	2.08819
HCT116 cells				HCT116 ATF4def cells
MT1X				MT1X
expt	ND	IGG			ND	IGG
1	1	2.86299			1	3.98935
2	1	2.56462			1	5.39649
3	1	1.67487			1	1.93761
4	1	2.55755			1	1.96494
5	1	8.23149			1	3.20653
HCT116 cells				HCT116 ATF4def cells
ZNT1				ZNT1
expt	ND	IGG			ND	IGG
1	1	3.87323			1	1.56325
2	1	2.60543			1	3.05549
3	1	0.919708			1	1.8945
4	1	1.32363			1	1.49682
5	1	2.12042			1	3.06712
