# Supplementary material for: Isoginkgetin increases the expression of metal responsive transcripts but inhibits their translation
Source: PLoS One. 2026 Jun 25;21(6):e0352014. doi: 10.1371/journal.pone.0352014 (PMC13298952; doi:10.1371/journal.pone.0352014)
Supplement: S3 File — (XLSX) [file pone.0352014.s006.xlsx]

## Sheet: S3 File
Data corresponding to Figs 3A-D.
HCT116, HeLa, NFhTERT and U-2 OS cells were treated with ZnSO4 or IGG for 8 hours. RNA was collected for RT-qPCR analysis of MTF1 mRNA expression. Each value represents the fold change in expression from three to six independent experiment.
(A) HCT116
expt	DMSO	IGG	ND	ZnSO4
1	1	1.11168	1	2.02412
2	1	0.688483	1	0.716042
3	1	0.4522	1	0.774521
4			1	1.10064
5			1	0.938193
6			1	1.34001
(B) HeLa
expt	DMSO	IGG	ND	ZnSO4
1	1	0.610956	1	0.322884
2	1	0.448983	1	0.881116
3	1	0.447321	1	2.01629
4	1	0.978693	1	0.258162
(C) NFhTERT
expt	DMSO	IGG	ND	ZnSO4
1	1	0.241331	1	2.87714
2	1	2.49665	1	2.21045
3	1	0.256295	1	1.77
4	1	0.640913	1	0.634721
5	1	0.219844	1	0.255865
(D) U-2 OS
expt	DMSO	IGG	ND	ZnSO4
1	1	1.47203	1	1.96437
2	1	0.794714	1	2.00089
3	1	1.18332	1	1.6253
4	1	0.950509	1	1.4008
