# Supplementary material for: Isoginkgetin increases the expression of metal responsive transcripts but inhibits their translation
Source: PLoS One. 2026 Jun 25;21(6):e0352014. doi: 10.1371/journal.pone.0352014 (PMC13298952; doi:10.1371/journal.pone.0352014)
Supplement: S4 File — (XLSX) [file pone.0352014.s007.xlsx]

## Sheet: S4 file
Data corresponding to Fig 4B.
(B) U-2 OS cells were treated with IGG or ZnSO4 for 8 hours and analyzed using immunofluorescent staining of MTF-1. Integrated density was quantified using ImageJ software to compare MTF-1 nuclear fluorescence to that in the cytoplasm and is expressed as a ratio. Each value represents the the ratio
expt	ND	DMSO	IGG	ZnSO4
1	1.21916	1.15754	1.21916	2.67736
2	1.81358	1.52132	1.81358	2.25575
3	1.14553	1.21733	1.14553	1.90642
4	1.88022	1.80125	1.88022	2.18324
