# Supplementary material for: Isoginkgetin increases the expression of metal responsive transcripts but inhibits their translation
Source: PLoS One. 2026 Jun 25;21(6):e0352014. doi: 10.1371/journal.pone.0352014 (PMC13298952; doi:10.1371/journal.pone.0352014)
Supplement: S5 File — (XLSX) [file pone.0352014.s008.xlsx]

## Sheet: S5 File
Data corresponding to Figs 6 A and B
U-2 OS cells were transfected with control non-targeting or MTF-1-targeting siRNAs (siNT or siMTF1) for 40 hours. These cells were treated with no drug (ND), DMSO, IGG or ZnSO4 for 8 hours and RT-qPCR analysis was performed for MT1X, MT2A and ZnT1 mRNA expression. Each value represents the fold change relative to the corresponding control in independent experiments.
A
	ND	ND	ZnSO4	ZnSO4
expt	siNT	siMTF1	siNT	siMTF1
1	1	0.121116	42.4578	3.44225
2	1	0.191477	32.3189	5.52127
3	1	0.22164	47.8642	2.27208
B
	DMSO	DMSO	IGG	IGG
expt	siNT	siMTF1	siNT	siMTF1
1	1	0.0990096	2.98064	0.198433
2	1	0.138782	1.94468	0.243399
3	1	0.0826373	1.41763	0.147078
