# Supplementary material for: Isoginkgetin increases the expression of metal responsive transcripts but inhibits their translation
Source: PLoS One. 2026 Jun 25;21(6):e0352014. doi: 10.1371/journal.pone.0352014 (PMC13298952; doi:10.1371/journal.pone.0352014)
Supplement: S6 File — (XLSX) [file pone.0352014.s009.xlsx]

## Sheet: S6 File
Data corresponding to Figs 7 A and B
HCT116 cells were treated with IGG, or ZnSO4 for 8 hours and protein was collected for immunoblot analysis of ZnT1. Light intensity was quantified for Zn- (B) and IGG- (C) treated samples and expressed relative to their respective controls.
(B)				(C)
	ND	ZnSO4			DMSO	IGG
	1	5.01341			1	1.42878
	1	1.848			1	0.94686
	1	3.34216			1	1.38343
