# Supplementary material for: Isoginkgetin increases the expression of metal responsive transcripts but inhibits their translation
Source: PLoS One. 2026 Jun 25;21(6):e0352014. doi: 10.1371/journal.pone.0352014 (PMC13298952; doi:10.1371/journal.pone.0352014)
Supplement: S7 File — (XLSX) [file pone.0352014.s010.xlsx]

## Sheet: S7 File
Data corresponding to Figs 8A and B.
U-2 OS MRE luciferase reporter cells were treated with either ZnSO4 (A), or IGG (B) and reporter gene activity was assessed 8 hours later. Each value represents the mean fold change (+/- SEM) relative to its corresponding control, determined from at least 3 independent experiments.
(A)
luciferase activity assays				luciferase mRNA expression
expt	ND	ZnSO4		expt	ND	ZnSO4
1	1	2.48789		1	1	3.4517
2	1	1.99914		2	1	4.27952
3	1	3.49575		3	1	3.34836
4	1	3.9725		4	1	2.40446				S7 file
				5	1	2.88023
				6	1	3.69381
(B)
luciferase activity assays				luciferase mRNA expression
expt	DMSO	IGG		expt	DMSO	IGG
1	1	0.294166		1	1	1.14303
2	1	0.635725		2	1	1.19732
3	1	0.455188		3	1	1.03529
4	1	0.234731		4	1	0.40986
