# Supplementary material for: Isoginkgetin increases the expression of metal responsive transcripts but inhibits their translation
Source: PLoS One. 2026 Jun 25;21(6):e0352014. doi: 10.1371/journal.pone.0352014 (PMC13298952; doi:10.1371/journal.pone.0352014)
Supplement: S8 File — (XLSX) [file pone.0352014.s011.xlsx]

## Sheet: S8 File
Data corresponding to Figs 9 A-C
(A) U-2 OS MRE luciferase reporter cells were treated with IGG, Tg, or CHX for 8 hours and nascent protein synthesis was assessed using the Click-iT® HPG Alexa Fluor® Protein Synthesis Assay. Each value represents relative protein synthesis compared to untreated controls from 4 independent experiments.
condition	expt 1	expt 2	expt 3	expt 4
ND	1	1	1	1
DMSO	0.812855	0.826812	0.977816	0.892874
IGG	0.318072	0.329862	0.502052	0.646373
TG	0.678792	0.455992	0.745658	0.750368
CHX	0.342075	0.167328	0.455216	0.688334
(B) U-2 OS MRE luciferase reporter cells were treated with IGG, Tg, or CHX alone or with ZnSO4 for 8 hours. Luciferase activity (B) was assessed after 8 hours. Each value represents luciferase activity normalized to no drug or DMSO controls.
expt	Control	IGG	TG	ZN	CHX	ZN+DMSO	ZN+IGG	ZN+TG	ZN+CHX
1	1	0.254939	0.391229	2.14583			1.58859	0.507853
2	1	0.331333	0.227474	1.76542			1.40165	0.513637
3	1	0.672674	0.201964	1.89764	0.0465344		1.07168	0.467641	0.125068
4	1			2.14616	0.155557		1.8078	1.36216	0.547194
5	1			2.99571	0.33693	2.87052	1.11014	1.08071	0.783421
6	1	0.529761	0.209871	2.84288	0.351903	3.86453	0.72629	1.03656	1.13302
7	1	0.291648	0.192366	1.93375	0.197341	2.38097	1.55014	0.744892	0.633068
(C) U-2 OS MRE luciferase reporter cells were treated with IGG, Tg, or CHX alone or with ZnSO4 for 8 hours. Luciferase mRNA expression was assessed after 8 hours. Each valuewas normalized to no drug controls.
expt	Control	IGG	TG	ZN	CHX	ZN+DMSO	ZN+IGG	ZN+TG	ZN+CHX
1	1	1.14303	1.394	3.4517	2.36221		2.28134	1.58529	5.7185
2	1	1.19732	1.81554	4.27952	2.30015		2.17294	6.14725	7.04298
3	1			3.34836	1.46092	2.0743	4.10739	2.88529	2.04629
4	1	1.03529	1.41876	2.88023	2.02528	4.22399	2.36551	6.6209	6.00374
5	1	0.40986	1.04357	3.69381	1.07846	1.89708	1.4988	2.06596	1.95561
